# Supplementary material for: Comprehensive Study of Antibiotic Resistance in Enterococcus spp.: Comparison of Influents and Effluents of Wastewater Treatment Plants
Source: Antibiotics (Basel). 2024 Nov 11;13(11):1072. doi: 10.3390/antibiotics13111072 (PMC11590936; doi:10.3390/antibiotics13111072)
Supplement: Supplementary file 1 [file antibiotics-13-01072-s001.zip]

Archive with 2 entries (2 files):
- Supplementary Material_Table S1.pdf
- Supplementary Material_Table S2.pdf
